# Supplementary material for: Volatile Organic Compounds of Datura stramonium: Changes in Response to Induced Leaf Damage Between Native and Non-Native Populations
Source: Plants (Basel). 2026 May 14;15(10):1501. doi: 10.3390/plants15101501 (PMC13211237; doi:10.3390/plants15101501)
Supplement: Supplementary file 1 [file plants-15-01501-s001.zip]

Archive with 3 entries (3 files):
- Supplementary_TableS1.xlsx
- Supplementary_TableS2.xlsx
- Supplementary_Materials_JNF.pdf
