# Supplementary material for: Volatile Organic Compounds of Datura stramonium: Changes in Response to Induced Leaf Damage Between Native and Non-Native Populations
Source: Plants (Basel). 2026 May 14;15(10):1501. doi: 10.3390/plants15101501 (PMC13211237; doi:10.3390/plants15101501)
Supplement: Supplementary file 1 [file plants-15-01501-s001.zip › Supplementary_TableS1.xlsx]

## Sheet: Table S1
Table S1. VOC metabolites detected in the leaves of Datura stramonium´s plants (Native vs. Non-native).
Code	aCompound Name	bAlternative name	RT (minute)	Molecular Formula	Molecular Weight (g/mol)	Chemical class	Function(s) in the plant	Reference
C1	Isopentanol	3‑methyl‑1‑butanol;3-Methylbutanol; Isoamylol; 2-Methyl-4-butanol	2.1963	C5H120	88.15	Alcohol	Antimicrobial, antioxidant, plant defense signaling	1,2,3
C2	Unidentified compound 1	-	2.93	-	-	-	-	-
C3	(Z)-3-Hexenal	3-Hexenal; (E)-Hex-3-enal; cis-3-Hexenal; (Z)-Hex-3-enal; Z-3-HAL	3.1031	C6H10O	96.14	Aldehyde	Indirect defense (attraction of natural enemies), repel or attract herbivores, antifungal	4,5,6,7
C4	4-Pentenal, 2-methyl-	2-Methyl-4-pentenal; 2-methylpent-4-enal; 2-Methylpent-4-enal	4.0555	C6H10O	98.14	Aldehyde	Response of plants to stress conditions, green aroma compound, potential antimicrobial, possible antioxidant	8,9,10
C5	Hexanal	n-Caproaldehyde; n-Hexanal; Caproic aldehyde; 1-Hexanal	4.0751	C6H12O	100.16	Aldehyde	Antimicrobial, anti-senescence, indirect defense (GLV), allelopathy (seed germination inhibition)	8,11,12,57
C6	Unidentified compound 2	-	4.4596	-	-	-	-	-
C7	2-Hexenal, (E)-	n-Hex-trans-2-enal; trans-2-Hexenal; (E)-Hex-2-enal; (E)-2-Hexen-1-al; E-2-HAL	4.5752	C6H10O	98.14	Aldehyde	Against herbivores and pathogens, repel or attract herbivores and their natural enemies, toxicity against bacteria and fungi	5,7,12,13,14,15,16,17,18,19,20
C8	Unidentified compound 3	-	4.7137	-	-	-	-	-
C9	3-Hexen-1-ol, (E)-	3-hexenol; (E)-Hex-3-en-1-ol; trans-Hex-3-en-1-ol; (E)-Hex-3-enol	4.8408	C6H12O	100.16	Alcohol	Priming in plant–plant signaling, indirect defense (attracts predators/parasitoids), pest control, antimicrobial	5,17,18,19,21,22,23,53
C10	Unidentified compound 4	-	4.8548	-	-	-	-	-
C11	Unidentified compound 5	-	5.5451	-	-	-	-	-
C12	1-Hexanol	Hexyl alcohol; n-Hexan-1-ol; Hexan-1-ol; n-Hexanol	5.5951	C18H23NO	102.17	Alcohol	Antimicrobial, insect repellency and attractant, plant growth and defense promoting	12,13,14,15,17,18,24,25
C13	Unidentified compound 6	-	5.9213	-	-	-	-	-
C14	1-Pentanol, 3,4-dimethyl-	3,4-Dimethyl-1-pentanol; 3,4-dimethylpentan-1-ol; 1-Pentanol,3,4-dimethyl-; Pentanol, 3,4-dimethyl	8.2957	C7H14O2	130.18	Alcohol	Biological activity not well-characterized, plant-derived volatile	26,27,28
C15	Butyric acid	Butanoic acid; n-Butanoic acid; Ethylacetic acid; propylformic acid	8.6263	C7H16O	88.11	Alcohol	Antimicrobial, potential in the management of insect pests, fly attractants (possible attracts parasitoids), antinematodes	29,30,31
C16	Unidentified compound 7		8.7563	-	-	-	-	-
C17	3-Hexen-1-ol, acetate, (Z)-	cis-3-Hexenyl Acetate; 3-Hexenol acetate; 3-Hexenylacetate; (Z)-Hex-3-enyl acetate; (Z)-3-hexen-1-yl acetate	8.9111	C8H14O2	142.196	Ester	Plant–plant signaling (priming for defense), attracts parasitoids and insect, induced by herbivory, protects against salinity stress	5,17,18,19,20,29,31,32,33,34
C18	2-Hexen-1-ol, acetate, (E)-	trans-2-Hexenyl acetate; 2-Hexenyl acetate; (2E)-; trans-Hex-2-enyl acetate; 2-Hexen-1-yl-acetate	9.1286	C8H14O2	142.196	Ester	Antimicrobial, priming in plant defense, possible role in indirect defense and possible attracts predators/parasitoids or repellency/attractants of insect	16,34,35,36,37,38,39,40
C19	1-Heptanol	Heptyl alcohol; n-Heptan-1-ol; n-Heptanol; Gentanol	9.1476	C7H16O	116.20	Alcohol	Antifungal (synergistic), involved in insect aggregation pheromones, modulates insect behavior and plant defense signaling	41,42,43,44
C20	Unidentified compound 8	-	9.277	-	-	-	-	-
C21	Sulcatol	6-methyl-5-hepten-2-ol; 6-Methylhept-5-en-2-ol; 5-Hepten-2-ol, 6-methyl-; Methylheptenol	9.5622	C8H16O	154.25	Fatty alcohols	Attraction mechanism to insects, pest management, indirect defences	45,46,47,48
C22	2,4-Heptadienal, (E,E)-	trans-2,4-Heptadienal; 2,4-Heptadien-1-al; 2,4-Heptadienal; Trans-2-trans-4-Heptadienal	9.5892	C7H10O	140.23	Fatty alcohols	Antifungal fumigant, foliage volatiles, responses to odors of insect, plant defense mechanisms, accumulation response to jasmonic acid	49,50,51,52
C23	Octanal	Caprylaldehyde; n-Octanal; n-Octaldehyde; 1-Octanal	9.6238	C10H16	128.21	Aldehyde	Antimicrobial, allelopathic, possible antioxidant activity, toxic for arthropod predators	53,54,55,56,57
C24	m-Cymene	1-Isopropyl-3-methylbenzene; 1‑methyl‑3‑isopropylbenzene; β-Cymene; m-Cymol; m-Isopropyltoluene	9.9508	C10H14	134.22		Antimicrobial, antioxidant potential, pesticidal/fumigant	58,59,60,61
C25	Limonene	Cyclohexene; Dipentene; Cinene; Cajeputene; 1-methyl-4-isopropenylcyclohex-1-ene	10.0283	C8H16O2	136.24	Terpene	Attraction mechanism to Insects, control of pests, insecticidal activity, antimicrobial, anthelmintic	12,41,61,62
C26	(S)-3-Ethyl-4-methylpentanol	3-Ethyl-4-methylpentanol; 3-Ethyl-4-methyl-1-pentanol; 1-Pentanol, 3-ethyl-4-methyl-, (3S)-	10.1085	C8H18O	130.23	Alcohol	Pheromone in insect, insect attractants, possible antioxidant activity	63,64,65,66,67
C27	1-Hexanol,2-ethyl	2‑ethyl‑1‑hexanol; 2-Ethylhexan-1-ol; 2-Ethylhexanol	10.2135	C9H18O2	130.23	Ester	Potential pest management, antimicrobial activity, possible antioxidant activity, modulates insect behavior (repel/attract)	68,69,70,71
C28	Isopentyl ester	Propanoic acid,2-methyl-,3-methylbutylester; Isobutyric acid; iso-Amyl iso-butyrate	10.6216	C₉H₁₈O₂	158.24	Ester	Potential antimicrobial activity, larval secretion	72,73,74
C29	Unidentified compound 9		10.6836	-	-	-	-	-
C30	(3Z)-3-Hexenyl propionate	cis-3-Hexenyl propionate; 3-Hexen-1-ol, propionate, (Z)-; cis-3-Hexenyl propionate; Propionic acid cis-3-hexenyl ester	10.6927	C9H16O2	156.22	Ester	Defense against pathogens, attracts pests and parasitoids	75,76,77
C31	1-Octanol	Octanol; Octyl alcohol; n-Octan-1-ol; Caprylic alcohol; n-Octanol	11.0298	C9H18O2	158.24	Alcohol	Insect behavior modulation, antimicrobial, antioxidant activity	78,79,80
C32	α-Terpinene	1,3-Cyclohexadiene, 1-methyl-4-(1-methylethyl)-; α-Terpinen; p-Mentha-1,3-diene; Terpilene	11.0767	C10H16	136.23	Monoterpene	Insecticidal activity, antiparasitic, antioxidant, antimicrobial	81,82,83,84
C33	2-Nonanone	Heptyl methyl ketone; Nonan-2-one; Methyl heptyl ketone; β-Nonanone	11.2693	C8H14	110.20	Alkeno	Antioxidant, antimicrobial, nematicidal activity, induces plant immunity, defense against herbivory	85,86,87,88
C34	Unidentified compound 10	-	11.4839	-	-	-	-	-
C35	Nonanal	n-Nonaldehyde; n-Nonanal; n-Nonylaldehyde; Nonyl aldehyde	11.5526	C10H16	136.23	Monoterpene	Management of insect pests, attraction of insect, antimicrobial and antioxidant	12,18,57,89,90
C36	(Z)-3-Hexenyl butyrate	Butyric acid, 3-hexenyl ester, (Z)-; cis-Butyric acid, 3-hexenyl ester; (Z)-Hex-3-enyl butyrate; Butanoic acid, 3-hexenyl ester, (Z)-	12.1938	C10H18O2	170.25	Ester	Management of insect pests, attraction of insect and inducer of stomatal closure, and defense gene activation	91,92,93
C37	Epi-camphor	4,7,7-Trimethylbicyclo[2.2.1]heptan-2-one; D-3-Bornanone; β-Camphor; Epicampher; Epicamphor	12.2138	C10H16O	152.23	Cetona	Insect pheromone/bioluminescence signal, possible antioxidant activity, antimicrobial	94,95,96
C38	Dodecane	n-Dodecane; Dihexyl; n-Dodecane; Adakane 12; Bihexyl; Dihexyl; Duodecane	13.3883	C₁₂H₂₆	170.34	Alkano	Possible antioxidant and antimicrobial activity, promoting plant growth, attractant effect of insect	20,97,98,99,100
C39	Methyl salicylate	Benzoic acid, 2-hydroxy-, methyl ester; Salicylic acid, methyl ester; Methyl 2-hydroxybenzoate; Methyl 2-hydroxybenzoate	13.5038	C8H8O3	152.15	Ester	cAttraction of insect, HIPV signal, triggers SAR and plant–plant signaling, attracts natural enemies, repels aphids, induces antimicrobial defenses, antioxidant, plant growth	101102103104
C40	Decanal	n-Decaldehyde; n-Decanal; n-Decyl aldehyde; Capraldehyde; 1-Decanal	13.6499	C9H20O	144.25	Alcohol	Attractant effect of insect, antimicrobial and antioxidant activity, direct defense volatile	57105106
C41	β-Cyclocitral	1-Cyclohexene-1-carboxaldehyde, 2,6,6-trimethyl-; 1-Formyl-2,6,6-trimethyl-1-cyclohexene; 2,6,6-Trimethylcyclohex-1-enecarbaldehyde	13.964	C10H16O	152.23	Monoterpene	Plant growth, stress tolerant in adverse conditions, allelopathic function, plant signals triggering defense mechanisms, against environmental stresses, antioxidant activity, antimicrobial	107108109110111
C42	Caryophyllene	β-Caryophyllen; trans-Caryophyllene; L-Caryophyllene; (E)-Caryophyllene	19.256	C10H18O2	204.35	Sesquiterpene	Insecticidal activity, antifungal, management of insect, attraction of insect	112125
C43	Trans-β-Ionone	3-Buten-2-one, 4-(2,6,6-trimethyl-1-cyclohexen-1-yl)-; (E)-β-Ionone; 4-(2,6,6-Trimethyl-1-cyclohexen-1-yl)-3-buten-2-one; β-Ionone;	20.397	C13H20O	192.99	Ester	Antioxidant and antiparasitic, insect attractants or repellants, growth regulators and defense, ecological cues, antimicrobial	113114115116
C44	Tetradecanoic acid	Myristic Acid; n-Tetradecan-1-oic acid; 1-Tridecanecarboxylic acid; Crodacid	23.079	C₁₄H₂₈O₂	228.37	Ester	Insecticidal activity (larvicidal/repellent), antimicrobial activity, antioxidant	117118119120
C45	n-Hexadecanoic acid	n-Hexadecoic acid; Palmitic acid; Pentadecanecarboxylic acid; 1-Pentadecanecarboxylic acid; Cetylic acid	24.3801	C12H26O	186.33	Fatty acid	Antioxidant and antibacterial, insect resistance, insect attractant	121122123124
Note:
a Note: Compounds No identified by comparing their mass spectral data to spectra from the NIST library. Compound identification was carried out using the NIST Mass Spectral Library. Only compounds with a match probability above ≥850 was considered significant were retained for further analysis.
b Compound names (common or IUPAC) were recovered from PubChem (https://pubchem.ncbi.nlm.nih.gov/) and the NIST Chemistry WebBook (https://webbook.nist.gov/chemistry/).
c HIPV: Herbivore induced plant volatiles; SAR: Systemic acquired resistance
References
1. Camele, I.; Sadeek, S.A.; Racioppi, R.; Elshafie, H.S. Antimicrobial activity of diffusible and volatile metabolites emitted by Beauveria bassiana: Chemical profile of volatile organic compounds (VOCs) using SPME-GC/MS analysis. Plants 2023, 12, 2854.
2. Díaz-Uribe, J.L.; Salazar-Salvatierra, M.E.; Ruiz-Quiroz, J.R.; Calderon, O.H.; Loyola-Gonzales, E.; Tataje-Napuri, F.E.; Kong-Chirinos, J.F. Phytochemical profile, antioxidant and antibacterial activity of the essential oil of Luma chequen (Molina) A. Gray from Peru. Pharmacogn. J. 2023, 15, 777–780.
3. Maruri-López, I.; Romero-Contreras, Y.J.; Napsucialy-Mendivil, S.; González-Pérez, E.; Aviles-Baltazar, N.Y.; Chávez-Martínez, A.I.; Flores-Cuevas, E.J.; Schwan-Estrada, K.R.F.; Dubrovsky, J.G.; Jiménez-Bremont, J.F.; et al. A biostimulant yeast, Hanseniaspora opuntiae, modifies Arabidopsis thaliana root architecture and improves the plant defense response against Botrytis cinerea. Planta 2024…
4. Ramírez-Ordorica, A.; Adame-Garnica, S.G.; Ramos-Aboites, H.E.; Winkler, R.; Macías-Rodríguez, L. Volatile semiochemicals emitted by Beauveria bassiana modulate larval feeding behavior and food choice preference in Spodoptera frugiperda (Lepidoptera: Noctuidae). J. Fungi 2024, 10, 438.
5. Grant, G.G.; Ryall, K.L.; Lyons, D.B.; Abou-Zaid, M.M. Differential response of male and female emerald ash borers (Col., Buprestidae) to (Z)-3-hexenol and manuka oil. J. Appl. Entomol. 2010, 134, 26–33.
6. Engelberth, J.; Engelberth, M. Reactivity of Z-3-hexenal with amino groups provides a potential mechanism for its direct effects on insect herbivores. Insects 2025, 16, 582.
7. Distefano, M.; Mauro, R.P.; Page, D.; Giuffrida, F.; Bertin, N.; Leonardi, C. Aroma volatiles in tomato fruits: The role of genetic, preharvest and postharvest factors. Agronomy 2022, 12, 376.
8. Nawrocka, J.; Szymczak, K.; Skwarek-Fadecka, M.; Małolepsza, U. Toward the analysis of volatile organic compounds from tomato plants (Solanum lycopersicum L.) treated with Trichoderma virens or/and Botrytis cinerea. Cells 2023, 12, 1271.
9. Tamang, L.D.; Boro, S.; Bharadwaj, B.; Sharma, S.K. GC-MS profiling and assessment of antioxidant and antibacterial properties of oil extracts of Sichuan pepper. Int. J. Bot. Stud. 2021, 20, 296.
10. Engelberth, J.; Engelberth, M. Variability in the capacity to produce damage-induced aldehyde green leaf volatiles among different plant species provides novel insights into biosynthetic diversity. Plants 2020, 9, 213.
11. Gardner, H.; Dornbos, D.; Desjardins, A. Hexanal, trans-2-hexenal, and trans-2-nonenal inhibit soybean (Glycine max) seed germination. J. Agric. Food Chem. 1990, 38, 1316–1320.
12. Li, G.; Chen, Y.; Yan, R.; Lei, Y.; Chen, X.; Li, B. EAG and behavioral responses of adults of Adoxophyes orana (Lepidoptera: Tortricidae) to volatiles of its major host plants. Acta Entomol. Sin. 2022, 65, 1026–1037.
13. Hammond, D.G.; Rangel, S.; Kubo, I. Volatile aldehydes are promising broad-spectrum postharvest insecticides. J. Agric. Food Chem. 2000, 48, 4410–4417.
14. Wang, S.; Hao, X.; Qu, Y.; Chen, Y.; Shen, Y. The role of trans-2-hexenal in plant defense responses. Chin. Bull. Bot. 2021, 56, 232–240.
15. Hao, X.; Wang, S.; Fu, Y.; Liu, Y.; Shen, H.; Jiang, L.; McLamore, E.S.; Shen, Y. The WRKY46-MYC2 module plays a critical role in E-2-hexenal-induced anti-herbivore responses by promoting flavonoid accumulation. Plant Commun. 2024, 5, 100734.
16. Noge, K.; Kimura, H.; Abe, M.; Becerra, J.X.; Tamogami, S. Antibacterial activity of 4-oxo-(E)-2-hexenal from adults and nymphs of the heteropteran, Dolycoris baccarum (Heteroptera: Pentatomidae). Biosci. Biotechnol. Biochem. 2012, 76, 1975–1978.
17. Chen, H.; Zhao, Y.; Kang, L. Comparison of the olfactory sensitivity of two sympatric steppe grasshopper species (Orthoptera: Acrididae) to plant volatile compounds. Sci. China Ser. C Life Sci. 2004, 47, 115–123.
18. Yang, M.; Li, Q.; Zhao, G.; Liu, Y.; Lou, Y. Electrophysiological and behavioral responses of Orchestes steppensis (Coleoptera: Curculionidae) to Ulmus plant volatiles. Plants 2025, 14, 42.
19. Williams, L.; Evans, P.E.; Bowers, W.S. Defensive chemistry of an aposematic bug, Pachycoris stallii Uhler and volatile compounds of its host plant Croton californicus Muell.-Arg. J. Chem. Ecol. 2001, 27, 203–216.
20. Ozawa, R.; Shiojiri, K.; Matsui, K.; Takabayashi, J. Intermittent exposure to traces of green leaf volatiles triggers the production of (Z)-3-hexen-1-yl acetate and (Z)-3-hexen-1-ol in exposed plants. Plant Signal. Behav. 2013, 8, e27013.
21. Metcalf, R.L. Plant volatiles as insect attractants. CRC Crit. Rev. Plant Sci. 1987, 5, 251–301.
22. Sugimoto, K.; Matsui, K.; Iijima, Y.; Akakabe, Y.; Muramoto, S.; Ozawa, R.; Uefune, M.; Sasaki, R.; Alamgir, K.M.; Akitake, S.; et al. Intake and transformation to a glycoside of (Z)-3-hexenol from infested neighbors reveals a mode of plant odor reception and defense. Proc. Natl. Acad. Sci. USA 2014, 111, 7144–7149.
23. Koczor, S.; Vuts, J.; Caulfield, J.C.; Withall, D.M.; Sarria, A.; Pickett, J.A.; Birkett, M.A.; Csonka, É.B.; Tóth, M. Sex pheromone of the alfalfa plant bug, Adelphocoris lineolatus: Pheromone composition and antagonistic effect of 1-hexanol (Hemiptera: Miridae). J. Chem. Ecol. 2021, 47, 525–533.
24. Machado, V.E.; da Rocha Silva, F.B.; Goulart, T.M.; Pinto, M.C. Behavioral responses of sand fly Nyssomyia neivai (Psychodidae: Phlebotominae) to 1-hexanol and light. Acta Trop. 2022, 236, 106680.
25. Blom, D.; Fabbri, C.; Connor, E.C.; Schiestl, F.P.; Klauser, D.R.; Boller, T.; Eberl, L.; Weisskopf, L. Production of plant growth modulating volatiles is widespread among rhizosphere bacteria and strongly depends on culture conditions. Environ. Microbiol. 2011, 13, 3047–3058.
26. Kakumyan, P.; Matsui, K. Characterization of volatile compounds in Astraeus spp. Biosci. Biotechnol. Biochem. 2009, 73, 2742–2745.
27. Acosta-García, E.D.; Páez-Lerma, J.B.; Martínez-Prado, M.A.; Soto-Cruz, N.O. Volatile compound analysis in mezcal based on multiple extraction/concentration methods, deconvolution software, and multivariate analysis. Food Control 2025, 168, 110852.
28. Hammerbacher, A.; Coutinho, T.A.; Gershenzon, J. Roles of plant volatiles in defence against microbial pathogens and microbial exploitation of volatiles. Plant Cell Environ. 2019, 42, 2827–2843.
29. Pretorius, F.; Du Toit, E.L.; Van der Westhuizen, I.; Atanasova, M.T.; Focke, W.W. Butyric acid, putrescine and their mixture as potential fly attractants: complexation, thermal analysis and volatility characterization. Thermochim. Acta 2024, 734, 179707.
30. Browning, M.; Dawson, C.; Alm, S.R.; Görres, J.H.; Amador, J.A. Differential effects of butyric acid on nematodes from four trophic groups. Appl. Soil Ecol. 2004, 27, 47–54.
31. Tian, S.; Guo, R.; Zou, X.; Zhang, X.; Yu, X.; Zhan, Y.; Ci, D.; Wang, M.; Wang, Y.; Si, T. Priming with the green leaf volatile (Z)-3-hexenyl acetate enhances salinity stress tolerance in peanut (Arachis hypogaea L.) seedlings. Front. Plant Sci. 2019, 10, 785.
32. Shiojiri, K.; Ozawa, R.; Matsui, K.; Sabelis, M.W.; Takabayashi, J. Intermittent exposure to traces of green leaf volatiles triggers a plant response. Sci. Rep. 2012, 2, 378.
33. Wei, J.; Kang, L. Roles of (Z)-3-hexenol in plant–insect interactions. Plant Signal. Behav. 2011, 6, 369–371.
34. Ju, Q.; Guo, X.Q.; Li, X.; Jiang, X.J.; Jiang, X.G.; Ni, W.L.; Qu, M.J. Plant volatiles increase sex pheromone attraction of Holotrichia parallela (Coleoptera: Scarabaeoidea). J. Chem. Ecol. 2017, 43, 236–242.
35. Chehab, E.; Kaspi, R.; Savchenko, T.; Dehesh, K. Hexenyl acetate mediates indirect plant defense responses. Isr. J. Plant Sci. 2010, 65, 145–151.
36. Chehab, E.W.; Kaspi, R.; Savchenko, T.; Rowe, H.; Negre-Zakharov, F.; Kliebenstein, D.; Dehesh, K. Distinct roles of jasmonates and aldehydes in plant-defense responses. PLoS ONE 2008, 3, e1904.
37. Zhang, Q.H.; Aldrich, J.R. Pheromones of milkweed bugs (Heteroptera: Lygaeidae) attract wayward plant bugs: Phytocoris mirid sex pheromone. J. Chem. Ecol. 2003, 29, 1835–1851.
38. Du, Y.; Zhou, A.; Chen, J. Olfactory and behavioral responses to acetate esters in red imported fire ant, Solenopsis invicta. Pest Manag. Sci. 2021, 77, 1371–1382.
39. Zhang, Q.H.; Aldrich, J.R. Attraction of scavenging chloropid and milichiid flies (Diptera) to metathoracic scent gland compounds of plant bugs (Heteroptera: Miridae). Environ. Entomol. 2004, 33, 12–20.
40. Zhang, Y.; Li, B.; Fu, M.; Wang, Z.; Chen, K.; Du, M.; Zalán, Z.; Hegyi, F.; Kan, J. Antifungal mechanisms of binary combinations of volatile organic compounds produced by lactic acid bacteria strains against Aspergillus flavus. Toxicon 2024, 243, 107749.
41. Qian, Q.; Cui, J.; Miao, Y.; Xu, X.; Gao, H.; Xu, H.; Lu, Z.; Zhu, P. The plant volatile-sensing mechanism of insects and its utilization. Plants 2024, 13, 185.
42. Sarkar, N.; Mitra, S.; Barik, A. Momordica charantia L. (Cucurbitaceae) floral volatiles causing attraction of Epilachna dodecastigma (Coleoptera: Coccinellidae). Int. J. Pest Manag. 2017, 63, 138–145.
43. Mukherjee, A.; Sarkar, N.; Barik, A. Momordica cochinchinensis (Cucurbitaceae) leaf volatiles: Semiochemicals for host location by the insect pest, Aulacophora foveicollis (Coleoptera: Chrysomelidae). Chemoecology 2015, 25, 93–104.
44. Miller, D.R.; Crowe, C.M. Sulcatol: Enantiospecific attractant for Monarthrum mali (Coleoptera: Curculionidae: Scolytinae), Leptostylus asperatus (Coleoptera: Cerambycidae) and associated predators. Environ. Entomol. 2020, 49, 593–600.
45. Cascone, P.; Vuts, J.; Birkett, M.A.; Rasmann, S.; Pickett, J.A.; Guerrieri, E. Small volatile lipophilic molecules induced belowground by aphid attack elicit a defensive response in neighbouring un-infested plants. Front. Plant Sci. 2023, 14, 1154587.
46. Meier, L.R.; Millar, J.G.; Mongold-Diers, J.A.; Hanks, L.M. (S)-Sulcatol is a pheromone component for two species of cerambycid beetles in the subfamily Lamiinae. J. Chem. Ecol. 2019, 45, 447–454.
47. Wood, D.L. Use of behavior-modifying chemicals in integrated pest management: Ecological considerations. Ecol. Bull. 1980, 31, 41–56.
48. Ma, W.; Johnson, E.T. Natural flavour (E,E)-2,4-heptadienal as a potential fumigant for control of Aspergillus flavus in stored peanut seeds: finding new antifungal agents based on preservative sorbic acid. Food Control 2021, 124, 107938.
49. Li, H.; Wang, P.; Zhang, L.; Xu, X.; Cao, Z.; Zhang, L. Expressions of olfactory proteins in locust olfactory organs and a palp odorant receptor involved in plant aldehydes detection. Front. Physiol. 2018, 9, 663.
50. Wu, J.; Cao, Y.; Teng, D.; Shan, S.; Geng, T.; Huang, X.; Zhang, Y. Volatiles of different resistant cotton varieties mediate the host preference of mirid bug Apolygus lucorum. Front. Plant Sci. 2024, 15, 1428234.
51. Tanaka, K.; Taniguchi, S.; Tamaoki, D.; Yoshitomi, K.; Akimitsu, K.; Gomi, K. Multiple roles of plant volatiles in jasmonate-induced defense response in rice. Plant Signal. Behav. 2014, 9, e29247.
52. Hpoo, M.K.; Mishyna, M.; Prokhorov, V.; Arie, T.; Takano, A.; Oikawa, Y.; Fujii, Y. Potential of octanol and octanal from Heracleum sosnowskyi fruits for the control of Fusarium oxysporum f. sp. lycopersici. Sustainability 2020, 12, 9334.
53. Mishyna, M.; Laman, N.; Prokhorov, V.; Maninang, J.S.; Fujii, Y. Identification of octanal as plant growth inhibitory volatile compound released from Heracleum sosnowskyi fruit. Nat. Prod. Commun. 2015, 10, 771–774.
54. Kutty, N.N.; Mishra, M. Dynamic distress calls: volatile infochemicals induce and regulate defense responses during herbivory. Front. Plant Sci. 2023, 14, 1135000.
55. Xu, Z.; Gao, P.; Liu, D.; Song, W.; Zhu, L.; Liu, X. Chemical composition and in vitro antioxidant activity of Sida rhombifolia L. volatile organic compounds. Molecules 2022, 27, 7067.
56. Remold, H. Scent-glands of land-bugs, their physiology and biological function. Nature 1963, 198, 764–768.
57. Xie, Q.H.; Tian-Liang; Li, B.Y.; Yu, J.N.; Zheng, Y.; Du, S.S.; Borjigidai, A. Bioactivities of thymol and p-cymene from the essential oil of Adenosma buchneroides against three stored-product insects. Environ. Sci. Pollut. Res. 2023, 30, 110841–110850.
58. Feng, Y.X.; Zhang, X.; Wang, Y.; Chen, Z.Y.; Lu, X.X.; Du, Y.S.; Du, S.S. The potential contribution of cymene isomers to insecticidal and repellent activities of the essential oil from Alpinia zerumbet. Int. Biodeterior. Biodegrad. 2021, 157, 105138.
59. El-Hefny, M.; Mohamed, A.A.; Salem, M.Z.M.; Abd El-Kareem, M.S.M.; Ali, H.M. Chemical composition, antioxidant capacity and antibacterial activity against some potato bacterial pathogens of fruit extracts from Phytolacca dioica and Ziziphus spina-christi grown in Egypt. Sci. Hortic. 2018, 233, 225–232.
60. Chang, K.S.; Shin, E.H.; Park, C.; Ahn, Y.J. Contact and fumigant toxicity of Cyperus rotundus steam distillate constituents and related compounds to insecticide-susceptible and -resistant Blattella germanica. J. Med. Entomol. 2012, 49, 631–639.
61. Lin, H.; Li, Z.; Sun, Y.; Zhang, Y.; Wang, S.; Zhang, Q.; Cai, T.; Xiang, W.; Zeng, C.; Tang, J. D-limonene: promising and sustainable natural bioactive compound. Appl. Sci. 2024, 14, 4605.
62. Castracani, C.; Tamarri, V.; Grasso, D.A.; Le Moli, F.; Palla, G.; Millar, J.G.; Francke, W.; Mori, A. Chemical communication in mating behaviour of the slave-making ant Polyergus rufescens (Hymenoptera: Formicidae): 3-ethyl-4-methylpentanol as a critical component of the queen sex pheromone. Insectes Soc. 2008, 55, 137–143.
63. Cruz-Roblero, E.N.; Malo, E.A. Chemical analysis of coffee berry volatiles that elicit an antennal response from the coffee berry borer Hypothenemus hampei. J. Mex. Chem. Soc. 2013, 57, 321–327.
64. Huang, B.; Ban, X.; He, J.; Tong, J.; Tian, J.; Wang, Y. Comparative analysis of essential oil components and antioxidant activity of extracts of Nelumbo nucifera from various areas of China. J. Agric. Food Chem. 2010, 58, 441–448.
65. Francke, W.; Schulz, S. Pheromones of terrestrial invertebrates. In Comprehensive Natural Products II: Chemistry and Biology; Liu, H.-W. (Ben), Mander, L., Eds.; Elsevier: Oxford, UK, 2010; Volume II, pp. 153–223.
66. Mendesil, E.; Bruce, T.J.; Woodcock, C.M.; Caulfield, J.C.; Seyoum, E.; Pickett, J.A. Semiochemicals used in host location by the coffee berry borer, Hypothenemus hampei. J. Chem. Ecol. 2009, 35, 944–950.
67. Gunalan, C.; Jeyarani, S.; Murugan, M.; Mohankumar, S.; Haripriya, S.; Kumar, P.S.; Jayanthi, P.D.K. Olfaction of leaf volatiles determines the most attractive host plant for Aleurodicus rugioperculatus Martin (Hemiptera: Aleyrodidae): potential pest management opportunities. Curr. Sci. 2024, 126, 932–940.
68. Veiga, F.F.; Marcomini, E.K.; Salvador, A.; Chiavelli, L.U.R.; Barros, I.L.E.; de Castro, L.V.; Lucca, D.L.; Ochikubo, L.M.K.; Baesso, M.L.; Pomini, A.M.; et al. Detection of 2-ethyl-1-hexanol and its modulating effect in biofilm of Fusarium oxysporum. Mol. Microbiol. 2024, 122, 630–642.
69. Pejin, B.; Nakarada, D.; Novakovic, M.; Tesevic, V.; Savic, A.; Radotic, K.; Mojovic, M. Antioxidant volatiles of the freshwater bryozoan Hyalinella punctata. Nat. Prod. Res. 2014, 28, 1471–1475.
70. Capizzani, B.C.; Rainho, H.L.; Miranda, S.O.; Rosa, V.D.S.; Beijo, L.A.; Teixeira, I.R.D.V.; Bento, J.M.; Barchuk, A.R. Contrasting responses to ethenylbenzene (styrene) and 2-ethyl-1-hexanol suggest their role as chemical cues in host selection by the seed beetle Zabrotes subfasciatus (Coleoptera: Chrysomelidae: Bruchinae). Neotrop. Entomol. 2025, 54, 9.
71. Vitalini, S.; Di Martile, M.; Cicaloni, V.; Iannone, M.; Salvini, L.; Del Bufalo, D.; Iriti, M.; Garzoli, S. Volatile and non-volatile content determination and biological activity evaluation of fresh Humulus lupulus L. (cv. Chinook) leaves and inflorescences. Separations 2023, 10, 91.
72. Pahalagedara, A.S.N.W.; Flint, S.; Palmer, J.; Brightwell, G.; Luo, X.; Li, L.; Gupta, T.B. Non-targeted metabolomic profiling identifies metabolites with potential antimicrobial activity from an anaerobic bacterium closely related to Terrisporobacter species. Metabolites 2023, 13, 252.
73. Choi, J.N.; Kim, J.; Ponnusamy, K.; Lim, C.; Kim, J.G.; Muthaiya, M.J.; Lee, C. Metabolic changes of Phomopsis longicolla fermentation and its effect on antimicrobial activity against Xanthomonas oryzae. J. Microbiol. Biotechnol. 2013, 23, 177–183.
74. Hilker, M.; Schulz, S. Composition of larval secretion of Chrysomela lapponica (Coleoptera: Chrysomelidae) and its dependence on host plant. J. Chem. Ecol. 1994, 20, 1075–1093.
75. López-Gresa, M.P.; Payá, C.; Ozáez, M.; Rodrigo, I.; Conejero, V.; Klee, H.; Bellés, J.M.; Lisón, P. A new role for green leaf volatile esters in tomato stomatal defense against Pseudomonas syringae pv. tomato. Front. Plant Sci. 2018, 9, 1855.
76. Pérez-Hedo, M.; Gallego-Giraldo, C.; Forner-Giner, M.Á.; Ortells-Fabra, R.; Urbaneja, A. Plant volatile-triggered defense in citrus against biotic stressors. Front. Plant Sci. 2024, 15, 1425364.
77. Kempraj, V.; Park, S.J.; Cameron, D.N.S.; Taylor, P.W. 1-octanol emitted by Oecophylla smaragdina weaver ants repels and deters oviposition in Queensland fruit fly. Sci. Rep. 2022, 12, 15768.
78. Qin, Y.L.; Zhang, S.B.; Lv, Y.Y.; Zhai, H.C.; Hu, Y.S.; Cai, J.P. The antifungal mechanisms of plant volatile compound 1-octanol against Aspergillus flavus growth. Appl. Microbiol. Biotechnol. 2022, 106, 5179–5196.
79. Lee, K.G.; Shibamoto, T. Antioxidant properties of aroma compounds isolated from soybeans and mung beans. J. Agric. Food Chem. 2000, 48, 4290–4293.
80. Chu, S.S.; Hu, J.F.; Liu, Z.L. Composition of essential oil of Chinese Chenopodium ambrosioides and insecticidal activity against maize weevil, Sitophilus zeamais. Pest Manag. Sci. 2011, 67, 714–718.
81. Baldissera, M.D.; Grando, T.H.; Souza, C.F.; Gressler, L.T.; Stefani, L.M.; da Silva, A.S.; Monteiro, S.G. In vitro and in vivo action of terpinen-4-ol, γ-terpinene, and α-terpinene against Trypanosoma evansi. Exp. Parasitol. 2016, 162, 43–48.
82. Rudbäck, J.; Bergström, M.A.; Börje, A.; Nilsson, U.; Karlberg, A.T. α-Terpinene, an antioxidant in tea tree oil, autoxidizes rapidly to skin allergens on air exposure. Chem. Res. Toxicol. 2012, 25, 713–721.
83. de Morais Oliveira-Tintino, C.D.; Tintino, S.R.; Limaverde, P.W.; Figueredo, F.G.; Campina, F.F.; da Cunha, F.A.B.; da Costa, R.H.S.; Pereira, P.S.; Lima, L.F.; de Matos, Y.M.L.S.; et al. Inhibition of the essential oil from Chenopodium ambrosioides L. and α-terpinene on the NorA efflux-pump of Staphylococcus aureus. Food Chem. 2018, 262, 72–77.
84. Mohammedi, H.; Mecherara-Idjeri, S.; Hassani, A. Variability in essential oil composition, antioxidant and antimicrobial activities of Ruta montana L. collected from different geographical regions in Algeria. J. Essent. Oil Res. 2019, 32, 88–101.
85. Wang, D.; Li, Y.; Yuan, Y.; Chu, D.; Cao, J.; Sun, G.; Ai, Y.; Cui, Z.; Zhang, Y.; Wang, F.; et al. Identification of non-volatile and volatile organic compounds produced by Bacillus siamensis LZ88 and their antifungal activity against Alternaria alternata. Biol. Control 2022, 169, 104901.
86. Diyapoglu, A.; Oner, M.; Meng, M. Application potential of bacterial volatile organic compounds in the control of root-knot nematodes. Molecules 2022, 27, 4355.
87. Sidorova, D.E.; Plyuta, V.A.; Padiy, D.A.; Kupriyanova, E.V.; Roshina, N.V.; Koksharova, O.A.; Khmel, I.A. The effect of volatile organic compounds on different organisms: Agrobacteria, plants and insects. Microorganisms 2022, 10, 69.
88. Chougule, S.A.; Gavandi, T.C.; Patil, S.B.; Basrani, S.T.; Sawant, D.; Yankanchi, S.R.; Jadhav, A.K.; Karuppayil, S.M. Nonanal inhibits growth and virulence factors in Candida albicans. Pharmacol. Res. Nat. Prod. 2025, 7, 100256.
89. Razo-Belmán, R.; Castañeda-Rodríguez, R.; Heil, M.; Ozuna, C. Nonanal, a volatile organic compound, improves the techno-functional, nutritional, and nutraceutical properties of the common bean (Phaseolus vulgaris L.). Food Chem. Adv. 2024, 4, 100707.
90. Byers, J.A. Production and predator-induced release of volatile chemicals by the plant bug Lygus hesperus. J. Chem. Ecol. 2006, 32, 2205–2218.
91. Payá, C.; López-Gresa, M.P.; Intrigliolo, D.S.; Rodrigo, I.; Bellés, J.M.; Lisón, P. (Z)-3-hexenyl butyrate induces stomata closure and ripening in Vitis vinifera. Agronomy 2020, 10, 1122.
92. Payá, C.; Belda-Palazón, B.; Vera-Sirera, F.; Pérez-Pérez, J.; Jordá, L.; Rodrigo, I.; Bellés, J.M.; López-Gresa, M.P.; Lisón, P. Signalling mechanisms and agricultural applications of (Z)-3-hexenyl butyrate-mediated stomatal closure. Hortic. Res. 2023, 11, uhad248.
93. Lower, S.E.; Pask, G.M.; Arriola, K.; Halloran, S.; Holmes, H.; Halley, D.C.; Zheng, Y.; Collins, D.B.; Millar, J.G. Identification of a female-produced sex attractant pheromone of the winter firefly, Photinus corruscus Linnaeus (Coleoptera: Lampyridae). J. Chem. Ecol. 2023, 49, 164–178.
94. Malik, P.; Upadhyay, P. GC–MS chemical profile, antioxidant activity, and sun protection factor of essential oil of tea tree (Melaleuca alternifolia) and rosemary (Rosmarinus officinalis L.). Orient. J. Chem. 2022, 38, 1266-1275.
95. Duda-Madej, A.; Viscardi, S.; Pacyga, K.; Kupczyński, R.; Mączka, W.; Grabarczyk, M.; Pacyga, P.; Topola, E.; Ostrówka, M.; Bania, J.; et al. Antibiofilm and antimicrobial potentials of novel synthesized sulfur camphor derivatives. Int. J. Mol. Sci. 2024, 25, 10895.
96. Padma, M.; Ganesan, S.; Jayaseelan, T.; Azhagumadhavan, S.; Sasikala, P.; Senthilkumar, S.; Mani, P. Phytochemical screening and GC–MS analysis of bioactive compounds present in ethanolic leaves extract of Silybum marianum (L.). J. Drug Deliv. Ther. 2019, 9, 85–89.
97. Wang, K.; Ke, S.; Fang, W.; Liu, F.; Zhang, Z. Agroactive volatile organic compounds from microbes: Chemical diversities and potentials of application in crop protection. Adv. Agrochem. 2023, 2, 39–57.
98. Feng, H.; Gou, C.; Aimaiti, D.; Sun, P.; Wang, L.; Hao, H. Plant volatile organic compounds attractive to Lygus pratensis. Open Life Sci. 2022, 17, 362–371.
99. Lv, J.Y.; Meng, Z.J.; Deng, Y.N.; Zhang, C.W.; Tao, M.M.; Yan, S.C. Active volatile components of the preferred hosts are potential attractants to Hyphantria cunea adults. Pestic. Biochem. Physiol. 2024, 202, 105910.
100. Singewar, K.; Fladung, M.; Robischon, M. Methyl salicylate as a signaling compound that contributes to forest ecosystem stability. Trees 2021, 35, 1755–1769.
101. Gondor, O.K.; Pál, M.; Janda, T.; Szalai, G. The role of methyl salicylate in plant growth under stress conditions. J. Plant Physiol. 2022, 277, 153809.
102. Ali, J.; Wei, D.; Mahamood, M.; Zhou, F.; King, P.J.H.; Zhou, W.; Shamsi, I.H. Exogenous application of methyl salicylate induces defence in Brassica against peach potato aphid Myzus persicae. Plants 2023, 12, 1770.
103. Oloyede, G.K. Toxicity, antimicrobial and antioxidant activities of methyl salicylate dominated essential oils of Laportea aestuans (Gaud). Arab. J. Chem. 2016, 9, S840–S845.
104. Liu, K.; Chen, Q.; Liu, Y.; Zhou, X.; Wang, X. Isolation and biological activities of decanal, linalool, valencene, and octanal from sweet orange oil. J. Food Sci. 2012, 77, C1156–C1161.
105. Cheng, Y.; Chen, Y.; Liu, J.; Li, D.; Zhang, J.; Li, C.; Yang, W.; Lei, Z. Decanal: A direct defense volatile induced by Colletotrichum fructicola in the tea cultivar "Qiancha No. 1". J. Agric. Food Chem. 2025, 73, 10881–10895.
106. Faizan, M.; Tonny, S.H.; Afzal, S.; Farooqui, Z.; Alam, P.; Ahmed, S.M.; Yu, F.; Hayat, S. β-cyclocitral: Emerging bioactive compound in plants. Molecules 2022, 27, 6845.
107. Havaux, M. β-cyclocitral and derivatives: Emerging molecular signals serving multiple biological functions. Plant Physiol. Biochem. 2020, 155, 35–41.
108. Shan, J.; Mo, J.; An, C.; Xiang, L.; Qi, J. β-cyclocitral from Lavandula angustifolia Mill. exerts anti-aging effects on yeasts and mammalian cells via telomere protection, antioxidative stress, and autophagy activation. Antioxidants 2024, 13, 715.
109. Taniguchi, S.; Takeda, A.; Kiryu, M.; Gomi, K. Jasmonic acid-induced β-cyclocitral confers resistance to bacterial blight and negatively affects abscisic acid biosynthesis in rice. Int. J. Mol. Sci. 2023, 24, 1704.
110. Dickinson, A.J.; Lehner, K.; Mi, J.; Jia, K.P.; Mijar, M.; Dinneny, J.; Al-Babili, S.; Benfey, P.N. β-cyclocitral is a conserved root growth regulator. Proc. Natl. Acad. Sci. USA 2019, 116, 10563–10567.
111. Flint, H.M.; Salter, S.S.; Walters, S. Caryophyllene: An attractant for the green lacewing. Environ. Entomol. 1979, 8, 1123–1125.
112. Xu, J.; Xia, Y.; Shi, Y.; Zhu, M.; Zhang, H.; Gui, X.; Shen, W.; Yang, H.; Chen, X. Metabolic engineering of Candida tropicalis for the de novo synthesis of β-ionone. ACS Synth. Biol. 2024, 13, 2533–2544.
113. Paparella, A.; Shaltiel-Harpaz, L.; Ibdah, M. β-ionone: Its occurrence and biological function and metabolic engineering. Plants 2021, 10, 754.
114. Drioiche, A.; Ailli, A.; Handaq, N.; Remok, F.; Elouardi, M.; Elouadni, H.; Al Kamaly, O.; Saleh, A.; Bouhrim, M.; Elazzouzi, H.; et al. Identification of compounds of Crocus sativus by GC–MS and HPLC/UV-ESI-MS and evaluation of their antioxidant, antimicrobial, anticoagulant, and antidiabetic properties. Pharmaceuticals 2023, 16, 545.
115. Dekebo, A.; Aryal, S.; Jung, C. Olfactory responses of adult potato tuber moth, Phthorimaea operculella (Zeller) measured by attraction relative to the tomato leaf volatiles. J. Asia Pac. Entomol. 2019, 22, 611–618.
116. Abdullah, R.R. Insecticidal activity of secondary metabolites of locally isolated fungal strains against some cotton insect pests. J. Plant Prot. Pathol. 2019, 10, 647–653.
117. Abdullah, R.R.H.; El-Rokh, A.R. Using the secondary metabolites of some fungi and wild plants as natural pesticides to control cotton mealybug, Phenacoccus solenopsis (Hemiptera: Pseudococcidae). J. Plant Prot. Res. 2023, 63, 318–330.
118. Abubakar, M.N.; Majinda, R.R.T. GC–MS analysis and preliminary antimicrobial activity of Albizia adianthifolia (Schumach) and Pterocarpus angolensis (DC). Medicines 2016, 3, 3.
119. Salman, T.M.; Alagbonsi, I.A.; Feyitimi, A.A. Role of reactive oxygen species–total antioxidant capacity status in Telfairia occidentalis leaves-associated spermatoprotective effect: A pointer to fatty acids benefit. J. Basic Clin. Physiol. Pharmacol. 2018, 29, 347–358.
120. Cruz-Estrada, A.; Ruiz-Sánchez, E.; Cristóbal-Alejo, J.; González-Coloma, A.; Andrés, M.F.; Gamboa-Angulo, M. Medium-chain fatty acids from Eugenia winzerlingii leaves causing insect settling deterrent, nematicidal, and phytotoxic effects. Molecules 2019, 24, 1724.
121. Karmakar, A.; Malik, U.; Barik, A. Effects of leaf epicuticular wax compounds from Solena amplexicaulis (Lam.) Gandhi on olfactory responses of a generalist insect herbivore. Allelopath. J. 2016, 37, 253–272.
122. Tewari, H.; Jyothi, K.; Kasana, V.; Prasad, A.; Prasuna, A. Insect attractant and oviposition enhancing activity of hexadecanoic acid ester derivatives for monitoring and trapping Caryedon serratus. J. Stored Prod. Res. 2015, 61, 32–38.
123. Zhang, S.B.; Qin, Y.L.; Li, S.F.; Lv, Y.Y.; Zhai, H.C.; Hu, Y.S.; Cai, J.P. Antifungal mechanism of 1-nonanol against Aspergillus flavus growth revealed by metabolomic analyses. Appl. Microbiol. Biotechnol. 2021, 105, 7871–7888.
124. Ganesan, T.; Subban, M.; Christopher Leslee, D.B.; Kuppannan, S.B.; Seedevi, P. Structural characterization of n-hexadecanoic acid from the leaves of Ipomoea eriocarpa and its antioxidant and antibacterial activities. Biomass Convers. Biorefin. 2024, 14, 14547–14558.
125. Ma, S.; Jia, R.; Guo, M.; Qin, K.; Zhang, L. Insecticidal activity of essential oil from Cephalotaxus sinensis and its main components against various agricultural pests. Ind. Crops Prod. 2020, 150, 112403.
