# Supplementary material for: Volatile Organic Compounds of Datura stramonium: Changes in Response to Induced Leaf Damage Between Native and Non-Native Populations
Source: Plants (Basel). 2026 May 14;15(10):1501. doi: 10.3390/plants15101501 (PMC13211237; doi:10.3390/plants15101501)
Supplement: Supplementary file 1 [file plants-15-01501-s001.zip › Supplementary_TableS2.xlsx]

## Sheet: TS2
Table S2. Relative abundance (% of total chromatographic peak area) of volatile organic compounds identified in Datura stramonium leaves.*
Code	Compound Name	RT (minute)	aRelative abundance (peak area %)
			Teotihuacán (Teo)						Ticuman (Tic)						Valdeflores (Val)						La Zubia (Zub)
			Control		Damaged		SR		Control		Damaged		SR		Control		Damaged		SR		Control		Damaged		SR
			F1	F2	F1	F2	F1	F2	F1	F2	F1	F2	F1	F2	F1	F2	F1	F2	F1	F2	F1	F2	F1	F2	F1	F2
C1	Isopentanol	2.1963	-	-	-	-	-	-	34.76 ± 1.15	1.68 ± 0.02	0.12 ± 0.00	0.43 ± 0.01	0.10 ± 0.00	0.24 ± 0.02	-	-	-	-	-	-	-	-	-	-	-	-
C2	(Z)-3-Hexenal	3.1031	7.60 ± 0.95	15.87 ± 2.64	8.82 ± 0.17	19.82 ± 0.66	-	-	-	-	1.06 ± 0.01	8.37 ± 0.15	3.37 ± 0.12	9.85 ± 0.15	22.61 ± 1.63	14.82 ± 0.31	13.07 ± 0.27	9.33 ± 0.69	12.32 ± 0.42	12.36 ± 0.17	-	-	15.94 ± 2.09	10.47 ± 0.17	7.23 ± 0.57	13.27 ± 0.49
C3	4-Pentenal, 2-methyl-	4.0555	-	-	-	-	-	-	-	-	-	-	-	-	-	-	-	-	-	-	3.77 ± 0.23	0.72 ± 0.00	-	-	-	-
C4	Hexanal	4.0751	5.86 ± 0.68	-	13.15 ± 0.43	6.6 ± 0.70	11.72 ± 0.14	13.84 ± 0.55	8.37 ± 0.29	4.31 ± 0.42	0.74 ± 0.02	2.29 ± 0.06	0.67 ± 0.04	2.66 ± 0.01	-	8.88 ± 0.49	12.39 ± 0.09	9.40 ± 0.84	12.72 ± 0.70	15.08 ± 0.52	-	-	-	-	-	-
C5	2-Hexenal, (E)-	4.5752	62.79 ± 5.45	73.57 ± 4.37	25.32 ± 0.72	21.54 ± 0.47	24.94 ± 1.52	23.98 ± 1.10	28.19 ± 1.94	15.86 ± 0.12	7.20 ± 0.10	25.95 ± 0.04	10.39 ± 0.24	29.57 ± 0.46	34.66 ± 3.87	21.9 ± 0.34	45.71 ± 0.66	41.66 ± 0.92	50.33 ± 0.28	24.32 ± 1.34	5.66 ± 1.03	3.37 ± 0.04	25.82 ± 2.93	15.64 ± 0.31	25.15 ± 1.92	25.86 ± 2.48
C6	3-Hexen-1-ol, (E)-	4.8408	-	-	-	-	-	-	-	-	38.43 ± 1.15	28.29 ± 0.27	80.88 ± 0.58	2.62 ± 0.03	-	-	-	-	-	-	-	-	22.70 ± 8.91	40.2 ± 0.54	-	8.76 ± 0.45
C7	1-Hexanol	5.5951	-	-	14.29 ± 1.31	9.77 ± 0.40	18.85 ± 1.98	14.03 ± 0.29	-	12.14 ± 0.36	-	4.80 ± 0.15	-	26.96 ± 0.85	-	7.33 ± 0.22	-	8.37 ± 0.33	-	-	-	-	-	-	-	-
C8	1-Pentanol, 3,4-dimethyl-	8.2957	2.49 ± 0.33	-	-	4.14 ± 0.16	9.81 ± 0.49	6.12 ± 0.37	7.68 ± 0.41	3.95 ± 0.15	0.47 ± 0.01	0.79 ± 0.02	0.27 ± 0.03	0.82 ± 0.03	-	-	4.00 ± 0.10	-	3.58 ± 0.10	5.15 ± 0.06	9.29 ± 0.71	9.97 ± 0.88	1.83 ± 0.34	-	4.16 ± 0.17	-
C9	Butyric acid	8.6263	-	-	-	-	-	-	-	-	-	0.62 ± 0.01	-	0.58 ± 0.00	-	-	-	-	-	-	-	-	-	-	9.69 ± 6.48	1.85 ± 0.05
C10	3-Hexen-1-ol, acetate, (Z)-	8.9111	4.82 ± 0.23	2.81 ± 0.47	3.90 ± 0.12	5.46 ± 0.04	6.40 ± 0.20	11.67 ± 0.68	-	-	48.65 ± 0.94	1.65 ± 0.04	0.48 ± 0.01	4.41 ± 0.03	9.47 ± 1.42	6.54 ± 0.16	3.00 ± 0.24	7.85 ± 1.12	6.80 ± 0.26	10.12 ± 0.95	20.07 ± 1.63	-	7.00 ± 0.80	2.82 ± 0.01	20.54 ± 1.99	5.01 ± 0.27
C11	2-Hexen-1-ol, acetate, (E)-	9.1286	-	-	-	-	-	-	-	-	-	-	-	-	3.96 ± 0.90	1.99 ± 0.10	4.20 ± 0.91	8.20 ± 0.30	5.28 ± 0.07	7.67 ± 0.10	11.21 ± 0.48	-	1.90 ± 0.21	-	3.88 ± 0.20	-
C12	1-Heptanol	9.1476	-	-	-	-	-	-	-	-	0.08 ± 0.01	-	-	0.27 ± 0.01	-	4.66 ± 0.10	-	-	-	-	-	-	-	-	-	-
C13	Sulcatol	9.5622	-	-	-	-	-	-	-	-	-	-	-	-	-	0.82 ± 0.05	-	-	-	-	-	-	-	-	-	-
C14	2,4-Heptadienal, (E,E)-	9.5892	-	-	-	-	-	-	-	-	-	1.68 ± 0.07	-	1.6 ± 0.08	-	-	-	-	-	-	-	-	-	-	-	-
C15	Octanal	9.6238	2.82 ± 0.43	-	5.91 ± 0.28	10.15 ± 0.47	7.46 ± 0.12	5.67 ± 0.41	-	-	-	-	-	-	-	2.41 ± 0.04	-	-	-	-	-	5.92 ± 0.10	1.31 ± 0.17	4.81 ± 0.39	-	1.51 ± 0.09
C16	m-Cymene	9.9508	-	-	-	-	-	-	-	6.26 ± 0.32	-	1.02 ± 0.07	-	0.82 ± 0.02	-	-	-	-	-	-	-	-	0.17 ± 0.02	0.21 ± 0.02	0.26 ± 0.00	-
C17	Limonene	10.0283	-	-	-	1.43 ± 0.12	-	1.18 ± 0.06	-	19.07 ± 0.68	-	8.96 ± 0.06	-	3.85 ± 0.04	-	-	-	-	-	-	-	-	-	-	-	-
C18	(S)-3-Ethyl-4-methylpentanol	10.1085	1.63 ± 0.18	-	2.78 ± 0.07	7.11 ± 0.65	3.06 ± 0.18	3.94 ± 0.09	3.87 ± 0.15	2.36 ± 0.04	0.26 ± 0.01	-	0.09 ± 0.00	-	-	2.15 ± 0.01	1.90 ± 0.17	1.30 ± 0.10	1.96 ± 0.13	2.57 ± 0.26	6.35 ± 0.22	6.12 ± 0.13	1.10 ± 0.25	1.39 ± 0.07	2.67 ± 0.21	13.86 ± 0.65
C19	1-Hexanol,2-ethyl	10.2135	3.2 ± 1.03	5.24 ± 0.87	7.35 ± 0.25	7.65 ± 0.20	6.01 ± 0.17	5.36 ± 0.06	13.31 ± 0.46	7.39 ± 0.25	0.90 ± 0.03	1.41 ± 0.04	0.56 ± 0.01	3.02 ± 0.20	17.71 ± 1.30	3.04 ± 0.05	5.23 ± 0.12	4.17 ± 0.13	-	6.03 ± 0.21	10.8 ± 0.35	17.38 ± 0.24	6.31 ± 0.65	6.30 ± 0.40	3.74 ± 1.63	7.43 ± 0.32
C20	Isopentyl ester	10.6216	-	-	-	-	-	-	-	11.41 ± 0.17	-	3.46 ± 0.16	-	2.99 ± 0.04	-	-	-	-	-	-	-	-	1.39 ± 0.20	-	-	1.35 ± 0.05
C21	(3Z)-3-Hexenyl propionate	10.6927	-	-	-	-	-	-	-	-	-	-	-	-	7.02 ± 0.79	6.16 ± 0.55	4.27 ± 0.10	2.38 ± 0.17	-	2.91 ± 0.09	-	-	-	-	-	-
C22	1-Octanol	11.0298	-	-	-	-	-	-	-	-	-	-	-	-	-	4.55 ± 0.22	-	-	-	-	-	9.19 ± 0.60	-	2.44 ± 0.01	-	2.36 ± 0.22
C23	α-Terpinene	11.0767	-	-	-	-	-	-	-	1.94 ± 0.05	-	0.69 ± 0.05	-	0.32 ± 0.00	-	-	-	-	-	-	-	-	-	0.85 ± 0.14	-	0.63 ± 0.00
C24	2-Nonanone	11.2693	-	-	-	-	-	-	-	-	-	0.77 ± 0.02	-	0.48 ± 0.00	-	-	-	-	-	-	-	-	-	-	-	-
C25	Nonanal	11.5526	4.68 ± 0.96	2.49 ± 0.49	12.73 ± 0.68	4.54 ± 0.12	8.40 ± 0.18	12.79 ± 1.03	3.78 ± 0.13	2.93 ± 0.12	0.11 ± 0.00	-	0.14 ± 0.00	-	-	10.59 ± 1.05	1.88 ± 0.08	3.75 ± 0.20	1.73 ± 0.13	7.71 ± 0.68	22.68 ± 2.11	37.85 ± 0.17	3.86 ± 0.86	5.10 ± 0.72	4.77 ± 0.35	5.80 ± 0.54
C26	(Z)-3-Hexenyl butyrate	12.1938	-	-	-	-	-	-	-	1.75 ± 0.02	0.14 ± 0.00	0.79 ± 0.01	1.38 ± 0.08	0.84 ± 0.01	4.55 ± 0.25	2.18 ± 0.04	3.47 ± 0.04	3.53 ± 0.11	-	-	-	-	-	-	-	-
C27	Epi-camphor	12.2138	-	-	1.62 ± 0.06	1.73 ± 0.08	0.92 ± 0.04	1.36 ± 0.10	-	-	-	-	-	-	-	-	-	-	-	-	-	-	-	-	-	-
C28	Dodecane	13.3883	-	-	-	-	-	-	-	-	-	-	-	-	-	-	-	-	-	-	4.14 ± 0.61	4.29 ± 0.19	-	-	-	-
C29	Methyl salicylate	13.5038	-	-	-	-	-	-	-	4.33 ± 0.46	0.98 ± 0.02	2.37 ± 0.03	1.10 ± 0.03	1.54 ± 0.15	-	-	-	-	-	-	-	-	6.23 ± 1.46	6.31 ± 0.51	2.6 ± 0.14	3.64 ± 0.75
C30	Decanal	13.6499	-	-	-	-	-	-	-	-	-	-	-	-	-	1.89 ± 0.00	-	-	1.78 ± 0.08	-	-	-	-	-	-	-
C31	β-Cyclocitral	13.964	-	-	-	-	-	-	-	1.58 ± 0.04	0.76 ± 0.02	3.33 ± 0.08	0.11 ± 0.00	4.32 ± 0.12	-	-	-	-	-	-	-	-	1.15 ± 0.176	1.13 ± 0.05	1.12 ± 0.05	3.14 ± 0.21
C32	Caryophyllene	19.256	-	-	-	-	-	-	-	0.03 ± 0.00	0.00 ± 0.00	0.06 ± 0.00	0.07 ± 0.00	0.13 ± 0.00	-	-	-	-	-	-	-	-	0.003 ± 0.00	0.006 ± 0.00	0.04 ± 0.00	0.15 ± 0.00
C33	Trans-β-Ionone	20.397	-	-	-	-	-	-	-	0.89 ± 0.00	0.01 ± 0.00	2.12 ± 0.01	0.30 ± 0.01	2.01 ± 0.05	-	-	-	-	-	-	-	-	0.68 ± 0.06	0.99 ± 0.00	1.13 ± 0.04	1.40 ± 0.06
C34	Tetradecanoic acid	23.079	-	-	-	-	-	-	-	2.04 ± 0.06	0.01 ± 0.00	0.04 ± 0.00	0.01 ± 0.00	-	-	-	-	-	-	-	-	-	1.31 ± 0.15	1.25 ± 0.02	2.27 ± 0.19	1.21 ± 0.06
C35	n-Hexadecanoic acid	24.3801	4.06 ± 0.92	-	4.06 ± 0.12	-	2.39 ± 0.09	-	-	-	-	-	-	-	-	-	-	-	3.44 ± 0.15	6.03 ± 0.11	5.97 ± 0.35	5.13 ± 0.32	1.23 ± 0.19	-	10.66 ± 0.64	2.66 ± 0.11
*: Data are presented per treatment (C = control, D = damaged, SR = systemic response), family (F1, F2), and population (Tic, Teo, Zub, Val).
a % of the total area of the chromatographic peaks [mean ± SE (Standard Error)]; this represents the value corresponds to the mean number of all identified molecules. “-”: Not detected.
